# Supplementary material for: Analysis of Flavonoid Metabolites in Buckwheat Leaves Using UPLC-ESI-MS/MS
Source: Molecules. 2019 Apr 3;24(7):1310. doi: 10.3390/molecules24071310 (PMC6479795; doi:10.3390/molecules24071310)
Supplement: Supplementary file 1 [file molecules-24-01310-s001.zip]

Archive with 3 entries (3 files):
- Supplementary Table S2.xlsx
- Supplementary Table S3.xlsx
- Supplementary Table S1.docx
