# Supplementary material for: Analysis of Flavonoid Metabolites in Buckwheat Leaves Using UPLC-ESI-MS/MS
Source: Molecules. 2019 Apr 3;24(7):1310. doi: 10.3390/molecules24071310 (PMC6479795; doi:10.3390/molecules24071310)
Supplement: Supplementary file 1 [file molecules-24-01310-s001.zip › Supplementary Table S2.xlsx]

## Sheet: significant_compound_count
group name	All sig diff	down regulated	up regulated
KL1_vs_TL1	53	35	18
KL1_vs_TL2	61	39	22
KL1_vs_TL3	62	37	25
TL1_vs_TL2	40	16	24
TL1_vs_TL3	34	8	26
TL2_vs_TL3	40	9	31

## Sheet: KL1_vs_TL1
Differential metabolites between KL1 and TL1
Index	Compounds	Class	KL1a	KL1b	KL1c	TL1a	TL1b	TL1c	VIP	Fold_Change	LogFC	type	cpd_ID	kegg_map
pme3256	Delphinidin 3-O-rutinoside (Tulipanin)	Anthocyanins	158000	141000	182000	9	9	9	1.8511	5.61331e-05	-14.1208	down	C16315	ko00942
pme1398	Delphinidin 3-O-glucoside (Mirtillin)	Anthocyanins	639000	667000	1220000	9	9	9	1.99794	1.06888e-05	-16.5135	down	C12138	ko00942
pme1793	Pelargonin	Anthocyanins	38200	9	9	842000	1240000	811000	1.61485	75.6973	6.24217	up	C08725	ko00942
pme3392	Pelargonidin 3-O-beta-D-glucoside（Callistephin chloride)	Anthocyanins	230000	288000	446000	9	9	9	1.91236	2.80083e-05	-15.1238	down	--	--
pmb0620	Chrysoeriol 6-C-hexoside 8-C-hexoside-O-hexoside	Flavone C-glycosides	9	9	9	576000	387000	613000	1.95852	58370.4	15.8329	up	--	--
pmb0837	Procyanidin A3	Proanthocyanidins	2150000	2200000	1570000	9	9	9	2.07438	4.56081e-06	-17.7423	down	--	--
pmb0622	C-hexosyl-luteolin O-hexoside	Flavone C-glycosides	22300	15700	15300	100000	35700000	16500000	1.25057	981.238	9.93846	up	--	--
pmb0621	C-hexosyl-isorhamnetin O-hexoside	Flavone C-glycosides	9	9	9	175000	79200	144000	1.82738	14748.1	13.8482	up	--	--
pmb0624	6-C-hexosyl-luteolin O-hexoside	Flavone C-glycosides	9	9	9	9	293000	138000	1.28558	15963.3	13.9625	up	--	--
pmb0629	Chrysoeriol 6-C-hexoside	Flavone C-glycosides	2250000	2200000	2410000	41800	48400	85100	1.1372	0.0255539	-5.29031	down	--	--
pmb0587	Chrysoeriol O-glucuronic acid-O-hexoside	Flavone	9	9	9	98600	205000	149000	1.84098	16763	14.033	up	--	--
pma6371	di-C,C-hexosyl-luteolin	Flavone C-glycosides	9	9	9	117000	38000000	17600000	2.1008	2.06359e+06	20.9767	up	--	--
pmb0545	Rosinidin O-hexoside	Anthocyanins	166000	144000	124000	9	9	9	1.84101	6.2212e-05	-13.9724	down	--	--
pmb0696	8-C-hexosyl chrysoeriol O-hexoside	Flavone C-glycosides	9	9	9	62900	178000	149000	1.82092	14440.7	13.8179	up	--	--
pma1108	Apigenin C-glucoside	Flavone C-glycosides	336000	228000	396000	790000	230000000	110000000	1.10532	354.99	8.47163	up	--	--
pme1624	Isovitexin	Flavone C-glycosides	358000	294000	351000	859000	247000000	117000000	1.10793	363.768	8.50687	up	C01714	ko00944
pma0724	Naringenin C-hexoside	Flavone C-glycosides	9	9	9	9	9390000	3300000	1.48344	470000	18.8423	up	--	--
pme0359	Apigenin 5-O-glucoside	Flavone	9	9	9	108000	20800000	7130000	2.06345	1.03844e+06	19.986	up	--	--
pmb0563	Peonidin	Anthocyanins	33600	27800	64300	9	9	9	1.71182	0.000214797	-12.1847	down	C08726	--
pma1116	Kaempferide	Flavonol	92500	115000	119000	9	9	9	1.81407	8.26953e-05	-13.5618	down	C10098	ko00944
pmb0673	Apigenin 6-C-pentoside	Flavone C-glycosides	325000	394000	520000	9	9	9	1.93729	2.17918e-05	-15.4859	down	--	--
pmb0569	Syringetin 5-O-hexoside	Flavone	10300000	12100000	10600000	211000	197000	9	1.37463	0.0123639	-6.33772	down	--	--
pmb0602	Syringetin 7-O-hexoside	Flavone	10200000	12000000	9450000	143000	9	9	1.79651	0.00451874	-7.78986	down	--	--
pma0760	Selgin O-malonylhexoside	Flavone	520000	436000	481000	9	9	9	1.95216	1.87891e-05	-15.6997	down	--	--
pme3261	6-Hydroxydaidzein	Isoflavone	61500	54000	64400	9	9	9	1.75587	0.000150083	-12.7019	down	C14314	ko00943,ko01110
pme3266	2'-Hydroxydaidzein	Isoflavone	1710000	1620000	2010000	52500	119000	129000	1.00625	0.0562734	-4.1514	down	C02495	ko00943
pma0791	Naringenin O-malonylhexoside	Flavanone	97300	55200	81200	9	9	9	1.77873	0.000115533	-13.0794	down	--	--
pmb0686	Eriodictyol O-malonylhexoside	Flavanone	35500	34600	41000	9	9	9	1.70714	0.000243024	-12.0066	down	--	--
pma0795	Tricetin O-malonylhexoside	Flavone	555000	503000	770000	27000	45100	9	1.17912	0.0394469	-4.66394	down	--	--
pmb0578	Luteolin O-sinapoylhexoside	Flavone	195000	176000	265000	9	8850	9	1.52671	0.0139434	-6.16427	down	--	--
pmb0579	Chrysoeriol O-sinapoylhexoside	Flavone	92800	112000	94600	9	9	9	1.80589	9.01804e-05	-13.4368	down	--	--
pmb0725	Tricin 7-O-feruloylhexoside	Flavone	13300	9	9	62500	51400	40800	1.31129	11.6159	3.53802	up	--	--
pme3400	Sissotrin	Isoflavone	9	9	9	27300	26900	29900	1.67848	3114.81	11.6049	up	C05376	ko00943
pmb0743	Tricin 7-O-β-guaiacylglycerol	Flavonolignan	53800	48300	58400	9	9	9	1.74443	0.000168224	-12.5373	down	--	--
pme0379	Apigenin	Flavone	24000	33000	36500	9	9	9	1.68786	0.00028877	-11.7578	down	C01477	ko00941,ko00943,ko00944,ko01061,ko01100,ko01110
pmb1466	Tricin 4'-O-syringic acid	Flavonolignan	147000	37100	223000	9	9960	9	1.42624	0.0245099	-5.35049	down	--	--
pme1662	sakuranetin	Flavone	414000	200000	428000	7510	14600	19800	1.05017	0.0402207	-4.63592	down	C09833	--
pme1502	Kumatakenin	Flavonol	2030000	2070000	2500000	9	9	9	2.08438	4.09091e-06	-17.8991	down	--	--
pmb3024	Luteolin C-hexoside	Flavone C-glycosides	27300	29300	59500	133000	47800000	17400000	1.17011	562.73	9.1363	up	--	--
pme3224	Vitexin 2''-O-beta-L-rhamnoside	Flavone C-glycosides	17800	24800	31400	9	9	9	1.66198	0.000364865	-11.4204	down	C12628	ko00944
pmb2978	Apigenin O-hexosyl-O-pentoside	Flavone	8960	5920	8830	144000	96800	206000	1.00114	18.8444	4.23606	up	--	--
pmb3007	Chrysoeriol O-glucuronic acid	Flavone	12200	13900	18100	9	9	9	1.60841	0.00061086	-10.6769	down	--	--
pmb3049	Tricin 4'-O-(syringyl alcohol) ether 7-O-hexoside	Flavonolignan	9	9	9	6790	13500	10300	1.56408	1132.96	10.1459	up	--	--
pme3407	Laricitrin	Flavonol	9	9	9	16700	12700	9	1.10666	1089.22	10.0891	up	C12633	ko00944
pme3461	Homoeriodictyol	Flavanone	2350000	2700000	9490000	9	9	9	2.13066	1.85695e-06	-19.0386	down	C09756	ko00941
pmb2850	Tricin	Flavone	65800	99400	73700	9	9	9	1.7825	0.000113018	-13.1112	down	--	--
pme3401	Syringetin	Flavonol	31100000	37000000	28600000	357000	350000	159000	1.28851	0.00895553	-6.80301	down	C11620	ko00944
pmb3039	Tricin O-oxalic acid O-coumaroyl shikimic acid	Flavone	3750	4510	3340	9	9	9	1.4561	0.00232759	-8.74695	down	--	--
pmb3053	Tricin O-eudesmic acid	Flavone	4250	5350	3810	9	9	9	1.47308	0.00201342	-8.95613	down	--	--
pme1599	7-O-Methyleriodictyol	Flavanone	158000	60300	227000	5510	3200	2090	1.11313	0.0242533	-5.36567	down	--	--
pme3288	3,7-Di-O-methylquercetin	Flavonol	5970000	7300000	6450000	17700	19500	9970	1.45653	0.00239199	-8.70757	down	C01265	ko00944
pme1541	Acacetin	Flavone	193000	214000	311000	9	3170	10600	1.28214	0.0191908	-5.70344	down	C01470	ko00944
pma6558	Velutin	Flavone	710000	801000	897000	9	9	9	1.99786	1.12126e-05	-16.4445	down	--	--
Note: If the metabolite was not detected in the sample, the value was replaced by 9.

## Sheet: KL1_vs_TL2
Differential metabolites between KL1 and TL2
Index	Compounds	Class	KL1a	KL1b	KL1c	TL2a	TL2b	TL2c	VIP	Fold_Change	LogFC	type	cpd_ID	kegg_map
pmb0541	Cyanidin 3-O-glucosyl-malonylglucoside	Anthocyanins	31300	25100	36300	9	9	9	1.60814	0.000291262	-11.7454	down	--	--
pme3256	Delphinidin 3-O-rutinoside (Tulipanin)	Anthocyanins	158000	141000	182000	9	9	9	1.7642	5.61331e-05	-14.1208	down	C16315	ko00942
pme1793	Pelargonin	Anthocyanins	38200	9	9	265000	320000	244000	1.39035	21.6913	4.43905	up	C08725	ko00942
pme3392	Pelargonidin 3-O-beta-D-glucoside（Callistephin chloride)	Anthocyanins	230000	288000	446000	9	9	9	1.82247	2.80083e-05	-15.1238	down	--	--
pmb0620	Chrysoeriol 6-C-hexoside 8-C-hexoside-O-hexoside	Flavone C-glycosides	9	9	9	850000	1110000	674000	1.90979	97555.6	16.5739	up	--	--
pmb0837	Procyanidin A3	Proanthocyanidins	2150000	2200000	1570000	9	9	9	1.97703	4.56081e-06	-17.7423	down	--	--
pmb0622	C-hexosyl-luteolin O-hexoside	Flavone C-glycosides	22300	15700	15300	41300000	25900000	57000000	1.56564	2330.21	11.1862	up	--	--
pmb0621	C-hexosyl-isorhamnetin O-hexoside	Flavone C-glycosides	9	9	9	92700	63100	524000	1.74837	25177.8	14.6199	up	--	--
pmb0624	6-C-hexosyl-luteolin O-hexoside	Flavone C-glycosides	9	9	9	313000	200000	446000	1.82061	35518.5	15.1163	up	--	--
pmb0639	8-C-hexosyl-apigenin O-hexosyl-O-hexoside	Flavone C-glycosides	71500	70200	55300	9	27700	9	1.22566	0.140701	-2.8293	down	--	--
pmb0629	Chrysoeriol 6-C-hexoside	Flavone C-glycosides	2250000	2200000	2410000	53800	45000	126000	1.05026	0.0327697	-4.93149	down	--	--
pmb0587	Chrysoeriol O-glucuronic acid-O-hexoside	Flavone	9	9	9	168000	176000	185000	1.77324	19592.6	14.258	up	--	--
pma6371	di-C,C-hexosyl-luteolin	Flavone C-glycosides	9	9	9	43100000	26300000	55900000	2.20638	4.64074e+06	22.1459	up	--	--
pmb0545	Rosinidin O-hexoside	Anthocyanins	166000	144000	124000	9	174000	9	1.19251	0.400963	-1.31846	down	--	--
pmb0565	Syringetin 3-O-hexoside	Flavonol	9	9	9	120000	128000	9	1.19409	9185.52	13.1651	up	--	--
pmb0696	8-C-hexosyl chrysoeriol O-hexoside	Flavone C-glycosides	9	9	9	160000	222000	176000	1.77699	20666.7	14.335	up	--	--
pma6499	Limocitrin O-hexoside	Flavone	9	9	9	96100	130000	9	1.18744	8374.41	13.0318	up	--	--
pma6496	Luteolin 6-C-glucoside	Flavone C-glycosides	213000	144000	214000	136000000	152000000	183000000	1.46191	824.869	9.68802	up	--	--
pmb0652	C-hexosyl-apigenin O-pentoside	Flavone C-glycosides	99100	27600	29400	28800	9	9	1.15657	0.184612	-2.43743	down	--	--
pma1108	Apigenin C-glucoside	Flavone C-glycosides	336000	228000	396000	244000000	281000000	312000000	1.46893	871.875	9.76798	up	--	--
pme1624	Isovitexin	Flavone C-glycosides	358000	294000	351000	266000000	288000000	331000000	1.46879	882.353	9.78521	up	C01714	ko00944
pma0724	Naringenin C-hexoside	Flavone C-glycosides	9	9	9	11600000	13200000	17000000	2.12849	1.54815e+06	20.5621	up	--	--
pme0359	Apigenin 5-O-glucoside	Flavone	9	9	9	24900000	27900000	38600000	2.1858	3.38519e+06	21.6908	up	--	--
pmb0563	Peonidin	Anthocyanins	33600	27800	64300	9	9	9	1.6314	0.000214797	-12.1847	down	C08726	--
pma1116	Kaempferide	Flavonol	92500	115000	119000	9	9	9	1.72884	8.26953e-05	-13.5618	down	C10098	ko00944
pmb0673	Apigenin 6-C-pentoside	Flavone C-glycosides	325000	394000	520000	9	9	9	1.84626	2.17918e-05	-15.4859	down	--	--
pmb0569	Syringetin 5-O-hexoside	Flavone	10300000	12100000	10600000	305000	281000	377000	1.06029	0.0291818	-5.09879	down	--	--
pmb0601	Chrysoeriol O-hexosyl-O-pentoside	Flavone	69600	44900	44400	9	9	9	1.65917	0.000169918	-12.5229	down	--	--
pmb0602	Syringetin 7-O-hexoside	Flavone	10200000	12000000	9450000	229000	233000	364000	1.07749	0.0260979	-5.25992	down	--	--
pmb0736	Tricin 7-O-hexoside	Flavone	9	1670000	9	952000	1380000	1260000	1.30571	2.15088	1.10492	up	--	--
pma0760	Selgin O-malonylhexoside	Flavone	520000	436000	481000	9	9	9	1.86055	1.87891e-05	-15.6997	down	--	--
pme3261	6-Hydroxydaidzein	Isoflavone	61500	54000	64400	9	9	9	1.67345	0.000150083	-12.7019	down	C14314	ko00943,ko01110
pme1480	Myricetin	Flavonol	111000	109000	128000	9	9	9	1.73508	7.75862e-05	-13.6538	down	C10107	ko00941,ko00944
pma0791	Naringenin O-malonylhexoside	Flavanone	97300	55200	81200	9	9	9	1.69534	0.000115533	-13.0794	down	--	--
pmb0686	Eriodictyol O-malonylhexoside	Flavanone	35500	34600	41000	9	9	9	1.62699	0.000243024	-12.0066	down	--	--
pma0795	Tricetin O-malonylhexoside	Flavone	555000	503000	770000	26900	9	9	1.50535	0.0147254	-6.08555	down	--	--
pmb0579	Chrysoeriol O-sinapoylhexoside	Flavone	92800	112000	94600	9	9	9	1.72108	9.01804e-05	-13.4368	down	--	--
pmb0725	Tricin 7-O-feruloylhexoside	Flavone	13300	9	9	26000	28200	26700	1.15673	6.07449	2.60276	up	--	--
pme3400	Sissotrin	Isoflavone	9	9	9	9	29300	34200	1.10562	2352.19	11.1998	up	C05376	ko00943
pmb0743	Tricin 7-O-β-guaiacylglycerol	Flavonolignan	53800	48300	58400	9	9	9	1.66254	0.000168224	-12.5373	down	--	--
pme0379	Apigenin	Flavone	24000	33000	36500	9	9	9	1.60851	0.00028877	-11.7578	down	C01477	ko00941,ko00943,ko00944,ko01061,ko01100,ko01110
pmb0746	Tricin 4'-O-β-guaiacylglycerol	Flavonolignan	59700	35400	73200	9	9	12100	1.2595	0.0720024	-3.79581	down	--	--
pmb1466	Tricin 4'-O-syringic acid	Flavonolignan	147000	37100	223000	12700	9	9	1.3429	0.0312405	-5.00044	down	--	--
pme1502	Kumatakenin	Flavonol	2030000	2070000	2500000	205000	8520	9840	1.13082	0.0338424	-4.88502	down	--	--
pmb3024	Luteolin C-hexoside	Flavone C-glycosides	27300	29300	59500	71300000	82600000	95300000	1.56638	2146.43	11.0677	up	--	--
pme3208	Glycitin	Isoflavone	9	9	9	33300	57500	45900	1.64439	5062.96	12.3058	up	C16195	ko00943
pme3224	Vitexin 2''-O-beta-L-rhamnoside	Flavone C-glycosides	17800	24800	31400	9	9	9	1.58383	0.000364865	-11.4204	down	C12628	ko00944
pmb2976	Chrysoeriol C-pentosyl-O-hexosyl-O-hexoside	Flavone C-glycosides	15900	12000	16300	4750000	4530000	6870000	1.36826	365.385	8.51327	up	--	--
pme0430	Procyanidin A1	Proanthocyanidins	30600	31000	27100	9	2080	9	1.31714	0.0236528	-5.40185	down	--	--
pmb3007	Chrysoeriol O-glucuronic acid	Flavone	12200	13900	18100	9	9	9	1.53282	0.00061086	-10.6769	down	--	--
pmb3049	Tricin 4'-O-(syringyl alcohol) ether 7-O-hexoside	Flavonolignan	9	9	9	4620	12800	7170	1.45999	910.741	9.8309	up	--	--
pme3461	Homoeriodictyol	Flavanone	2350000	2700000	9490000	9	9	9	2.03046	1.85695e-06	-19.0386	down	C09756	ko00941
pmb2850	Tricin	Flavone	65800	99400	73700	9	9	9	1.69874	0.000113018	-13.1112	down	--	--
pme3401	Syringetin	Flavonol	31100000	37000000	28600000	725000	662000	398000	1.12808	0.0184592	-5.75952	down	C11620	ko00944
pme1588	Isorhamnetin	Flavonol	32700	17900	48200	9	9	3860	1.26997	0.039251	-4.67113	down	C10084	--
pmb3039	Tricin O-oxalic acid O-coumaroyl shikimic acid	Flavone	3750	4510	3340	9	9	9	1.38773	0.00232759	-8.74695	down	--	--
pmb3053	Tricin O-eudesmic acid	Flavone	4250	5350	3810	9	9	9	1.40389	0.00201342	-8.95613	down	--	--
pme1599	7-O-Methyleriodictyol	Flavanone	158000	60300	227000	2560	3470	3110	1.08113	0.0205255	-5.60644	down	--	--
pme3288	3,7-Di-O-methylquercetin	Flavonol	5970000	7300000	6450000	36700	20600	14000	1.34315	0.00361562	-8.11154	down	C01265	ko00944
pme1541	Acacetin	Flavone	193000	214000	311000	3010	9310	12900	1.03666	0.0351253	-4.83134	down	C01470	ko00944
pma6558	Velutin	Flavone	710000	801000	897000	41500	2840	2790	1.18872	0.0195723	-5.67505	down	--	--
Note: If the metabolite was not detected in the sample, the value was replaced by 9.

## Sheet: KL1_vs_TL3
Differential metabolites between KL1 and TL3
Index	Compounds	Class	KL1a	KL1b	KL1c	TL3a	TL3b	TL3c	VIP	Fold_Change	LogFC	type	cpd_ID	kegg_map
pme3256	Delphinidin 3-O-rutinoside (Tulipanin)	Anthocyanins	158000	141000	182000	9	9	217000	1.22185	0.451181	-1.14822	down	C16315	ko00942
pme1398	Delphinidin 3-O-glucoside (Mirtillin)	Anthocyanins	639000	667000	1220000	9	9	9	1.95631	1.06888e-05	-16.5135	down	C12138	ko00942
pme1793	Pelargonin	Anthocyanins	38200	9	9	642000	849000	287000	1.51178	46.5226	5.53986	up	C08725	ko00942
pmb0620	Chrysoeriol 6-C-hexoside 8-C-hexoside-O-hexoside	Flavone C-glycosides	9	9	9	760000	487000	967000	1.94521	82000	16.3233	up	--	--
pmb0837	Procyanidin A3	Proanthocyanidins	2150000	2200000	1570000	9	9	9	2.03107	4.56081e-06	-17.7423	down	--	--
pmb0622	C-hexosyl-luteolin O-hexoside	Flavone C-glycosides	22300	15700	15300	20300000	35200000	24000000	1.56437	1491.56	10.5426	up	--	--
pmb0621	C-hexosyl-isorhamnetin O-hexoside	Flavone C-glycosides	9	9	9	95900	241000	117000	1.79873	16811.1	14.0371	up	--	--
pmb0624	6-C-hexosyl-luteolin O-hexoside	Flavone C-glycosides	9	9	9	158000	255000	165000	1.82746	21407.4	14.3858	up	--	--
pmb0629	Chrysoeriol 6-C-hexoside	Flavone C-glycosides	2250000	2200000	2410000	52200	53500	85000	1.09884	0.0277988	-5.16883	down	--	--
pmb0587	Chrysoeriol O-glucuronic acid-O-hexoside	Flavone	9	9	9	212000	227000	191000	1.83765	23333.3	14.5101	up	--	--
pma6371	di-C,C-hexosyl-luteolin	Flavone C-glycosides	9	9	9	20900000	36900000	24300000	2.23664	3.04074e+06	21.536	up	--	--
pmb0545	Rosinidin O-hexoside	Anthocyanins	166000	144000	124000	9	9	9	1.80262	6.2212e-05	-13.9724	down	--	--
pmb0565	Syringetin 3-O-hexoside	Flavonol	9	9	9	259000	94500	482000	1.84079	30944.4	14.9174	up	--	--
pmb0696	8-C-hexosyl chrysoeriol O-hexoside	Flavone C-glycosides	9	9	9	143000	103000	138000	1.79079	14222.2	13.7959	up	--	--
pme3609	Cyanidin	Anthocyanins	1790000	1040000	1990000	70600	52800	44200	1.05388	0.0347718	-4.84594	down	C05905	ko00941,ko00942,ko01061,ko01110
pma6499	Limocitrin O-hexoside	Flavone	9	9	9	298000	9	514000	1.29674	30074.4	14.8762	up	--	--
pma6496	Luteolin 6-C-glucoside	Flavone C-glycosides	213000	144000	214000	52000000	58500000	88300000	1.39882	348.161	8.44361	up	--	--
pmb0652	C-hexosyl-apigenin O-pentoside	Flavone C-glycosides	99100	27600	29400	9	9	9	1.68282	0.000172966	-12.4972	down	--	--
pma1108	Apigenin C-glucoside	Flavone C-glycosides	336000	228000	396000	143000000	158000000	218000000	1.45298	540.625	9.07848	up	--	--
pme1624	Isovitexin	Flavone C-glycosides	358000	294000	351000	154000000	177000000	230000000	1.45577	559.322	9.12754	up	C01714	ko00944
pma0724	Naringenin C-hexoside	Flavone C-glycosides	9	9	9	4420000	5360000	8260000	2.11913	668148	19.3498	up	--	--
pme0359	Apigenin 5-O-glucoside	Flavone	9	9	9	10600000	11800000	19100000	2.18424	1.53704e+06	20.5517	up	--	--
pmb0680	C-hexosyl-apigenin O-p-coumaroylhexoside	Flavone C-glycosides	20700	28000	21000	9	26900	9	1.09752	0.386198	-1.37259	down	--	--
pmb0563	Peonidin	Anthocyanins	33600	27800	64300	9	9	9	1.67624	0.000214797	-12.1847	down	C08726	--
pma1116	Kaempferide	Flavonol	92500	115000	119000	9	9	9	1.77618	8.26953e-05	-13.5618	down	C10098	ko00944
pmb0569	Syringetin 5-O-hexoside	Flavone	10300000	12100000	10600000	351000	268000	423000	1.07792	0.0315758	-4.98504	down	--	--
pmb0601	Chrysoeriol O-hexosyl-O-pentoside	Flavone	69600	44900	44400	9	9	9	1.70453	0.000169918	-12.5229	down	--	--
pmb0602	Syringetin 7-O-hexoside	Flavone	10200000	12000000	9450000	322000	168000	357000	1.10502	0.0267615	-5.2237	down	--	--
pmb0736	Tricin 7-O-hexoside	Flavone	9	1670000	9	1780000	1320000	1580000	1.37819	2.80237	1.48664	up	--	--
pma0760	Selgin O-malonylhexoside	Flavone	520000	436000	481000	9	35800	9	1.49853	0.0249255	-5.32623	down	--	--
pme3261	6-Hydroxydaidzein	Isoflavone	61500	54000	64400	9	9	9	1.71928	0.000150083	-12.7019	down	C14314	ko00943,ko01110
pme1480	Myricetin	Flavonol	111000	109000	128000	9	9	9	1.7826	7.75862e-05	-13.6538	down	C10107	ko00941,ko00944
pma0791	Naringenin O-malonylhexoside	Flavanone	97300	55200	81200	9	40200	9	1.24512	0.172092	-2.53874	down	--	--
pmb0686	Eriodictyol O-malonylhexoside	Flavanone	35500	34600	41000	9	9	9	1.67155	0.000243024	-12.0066	down	--	--
pma0795	Tricetin O-malonylhexoside	Flavone	555000	503000	770000	9	9	15400	1.58568	0.00843435	-6.88951	down	--	--
pmb0578	Luteolin O-sinapoylhexoside	Flavone	195000	176000	265000	9	22400	7340	1.1284	0.0467752	-4.41811	down	--	--
pmb0579	Chrysoeriol O-sinapoylhexoside	Flavone	92800	112000	94600	9	9	9	1.76816	9.01804e-05	-13.4368	down	--	--
pmb0723	Tricin 4'-O-(β-guaiacylglyceryl) ether O-hexoside	Flavonolignan	6370	9	9	30300	30900	18500	1.2448	12.4765	3.64114	up	--	--
pmb0725	Tricin 7-O-feruloylhexoside	Flavone	13300	9	9	33100	31900	30400	1.21407	7.16324	2.84061	up	--	--
pme3400	Sissotrin	Isoflavone	9	9	9	21300	28500	9	1.12102	1844.78	10.8492	up	C05376	ko00943
pmb0743	Tricin 7-O-β-guaiacylglycerol	Flavonolignan	53800	48300	58400	9	9	9	1.70808	0.000168224	-12.5373	down	--	--
pmb1466	Tricin 4'-O-syringic acid	Flavonolignan	147000	37100	223000	9	9	23200	1.33679	0.0570327	-4.13207	down	--	--
pme1662	sakuranetin	Flavone	414000	200000	428000	5400	15000	7810	1.09397	0.0270729	-5.207	down	C09833	--
pme1502	Kumatakenin	Flavonol	2030000	2070000	2500000	9	9	4550	1.79501	0.000692121	-10.4967	down	--	--
pmb3024	Luteolin C-hexoside	Flavone C-glycosides	27300	29300	59500	23600000	26700000	40200000	1.49639	779.5	9.60641	up	--	--
pme3224	Vitexin 2''-O-beta-L-rhamnoside	Flavone C-glycosides	17800	24800	31400	9	9	9	1.62726	0.000364865	-11.4204	down	C12628	ko00944
pmb2976	Chrysoeriol C-pentosyl-O-hexosyl-O-hexoside	Flavone C-glycosides	15900	12000	16300	1050000	1040000	1820000	1.22037	88.4615	6.46698	up	--	--
pme0430	Procyanidin A1	Proanthocyanidins	30600	31000	27100	9	6280	9	1.2615	0.0710034	-3.81597	down	--	--
pmb3007	Chrysoeriol O-glucuronic acid	Flavone	12200	13900	18100	9	9	9	1.57485	0.00061086	-10.6769	down	--	--
pmb3049	Tricin 4'-O-(syringyl alcohol) ether 7-O-hexoside	Flavonolignan	9	9	9	6880	5490	9390	1.49545	805.926	9.6545	up	--	--
pme2984	Isosakuranetin-7-neohesperidoside (Poncirin)	Flavanone	69800	9	131000	511000	852000	1580000	1.07394	14.6557	3.87339	up	C09830	--
pme3407	Laricitrin	Flavonol	9	9	9	46100	35500	17000	1.64944	3651.85	11.8344	up	C12633	ko00944
pme3439	Butein	Flavanone	9	9	9	10600	9260	9	1.05452	735.889	9.52334	up	C08578	ko00941
pme3461	Homoeriodictyol	Flavanone	2350000	2700000	9490000	9	9	9	2.08629	1.85695e-06	-19.0386	down	C09756	ko00941
pmb2850	Tricin	Flavone	65800	99400	73700	9	9	9	1.74519	0.000113018	-13.1112	down	--	--
pme3401	Syringetin	Flavonol	31100000	37000000	28600000	759000	607000	784000	1.12973	0.0222337	-5.49111	down	C11620	ko00944
pmb3039	Tricin O-oxalic acid O-coumaroyl shikimic acid	Flavone	3750	4510	3340	9	9	9	1.42564	0.00232759	-8.74695	down	--	--
pmb3053	Tricin O-eudesmic acid	Flavone	4250	5350	3810	9	9	9	1.44224	0.00201342	-8.95613	down	--	--
pme1599	7-O-Methyleriodictyol	Flavanone	158000	60300	227000	4450	5680	7920	1.00161	0.0405345	-4.62471	down	--	--
pme3288	3,7-Di-O-methylquercetin	Flavonol	5970000	7300000	6450000	31400	20200	72400	1.31615	0.00628803	-7.31318	down	C01265	ko00944
pme1541	Acacetin	Flavone	193000	214000	311000	3340	2750	3360	1.20227	0.0131616	-6.24753	down	C01470	ko00944
pma6558	Velutin	Flavone	710000	801000	897000	9	9	1570	1.75047	0.000659468	-10.5664	down	--	--
Note: If the metabolite was not detected in the sample, the value was replaced by 9.

## Sheet: TL1_vs_TL2
Differential metabolites between TL1 and TL2
Index	Compounds	Class	TL1a	TL1b	TL1c	TL2a	TL2b	TL2c	VIP	Fold_Change	LogFC	type	cpd_ID	kegg_map
pmb0541	Cyanidin 3-O-glucosyl-malonylglucoside	Anthocyanins	12900	13900	13000	9	9	9	2.77366	0.000678392	-10.5256	down	--	--
pme1398	Delphinidin 3-O-glucoside (Mirtillin)	Anthocyanins	9	9	9	470000	261000	291000	3.32526	37851.9	15.2081	up	C12138	ko00942
pme1793	Pelargonin	Anthocyanins	842000	1240000	811000	265000	320000	244000	1.1213	0.286554	-1.80312	down	C08725	ko00942
pmb0622	C-hexosyl-luteolin O-hexoside	Flavone C-glycosides	100000	35700000	16500000	41300000	25900000	57000000	1.14111	2.37476	1.24778	up	--	--
pmb0624	6-C-hexosyl-luteolin O-hexoside	Flavone C-glycosides	9	293000	138000	313000	200000	446000	1.39884	2.22501	1.15381	up	--	--
pmb0639	8-C-hexosyl-apigenin O-hexosyl-O-hexoside	Flavone C-glycosides	77600	34900	9	9	27700	9	1.05637	0.246363	-2.02115	down	--	--
pma6371	di-C,C-hexosyl-luteolin	Flavone C-glycosides	117000	38000000	17600000	43100000	26300000	55900000	1.11303	2.24886	1.1692	up	--	--
pmb0545	Rosinidin O-hexoside	Anthocyanins	9	9	9	9	174000	9	1.30179	6445.11	12.654	up	--	--
pmb0565	Syringetin 3-O-hexoside	Flavonol	99100	9	9	120000	128000	9	1.0796	2.50216	1.32317	up	--	--
pma6496	Luteolin 6-C-glucoside	Flavone C-glycosides	200000	96200000	39700000	136000000	152000000	183000000	1.34028	3.46069	1.79106	up	--	--
pmb0652	C-hexosyl-apigenin O-pentoside	Flavone C-glycosides	25600	47800	39100	28800	9	9	2.10608	0.25616	-1.96488	down	--	--
pma1108	Apigenin C-glucoside	Flavone C-glycosides	790000	230000000	110000000	244000000	281000000	312000000	1.16715	2.45606	1.29634	up	--	--
pme1624	Isovitexin	Flavone C-glycosides	859000	247000000	117000000	266000000	288000000	331000000	1.16139	2.42559	1.27834	up	C01714	ko00944
pma0724	Naringenin C-hexoside	Flavone C-glycosides	9	9390000	3300000	11600000	13200000	17000000	1.71863	3.29393	1.71981	up	--	--
pme0359	Apigenin 5-O-glucoside	Flavone	108000	20800000	7130000	24900000	27900000	38600000	1.26944	3.25986	1.70481	up	--	--
pmb0701	Chrysoeriol 8-C-hexoside	Flavone C-glycosides	9	110000	74800	191000	285000	343000	1.57618	4.4316	2.14783	up	--	--
pmb0569	Syringetin 5-O-hexoside	Flavone	211000	197000	9	305000	281000	377000	1.39607	2.36024	1.23893	up	--	--
pmb0601	Chrysoeriol O-hexosyl-O-pentoside	Flavone	12800	20200	11400	9	9	9	2.78682	0.000608108	-10.6834	down	--	--
pmb0602	Syringetin 7-O-hexoside	Flavone	143000	9	9	229000	233000	364000	2.33801	5.7755	2.52995	up	--	--
pme1480	Myricetin	Flavonol	39800	57500	26100	9	9	9	2.97005	0.000218801	-12.1581	down	C10107	ko00941,ko00944
pma0795	Tricetin O-malonylhexoside	Flavone	27000	45100	9	26900	9	9	1.06439	0.373296	-1.42161	down	--	--
pmb0578	Luteolin O-sinapoylhexoside	Flavone	9	8850	9	9	14200	50600	1.16436	7.30819	2.86951	up	--	--
pmb0723	Tricin 4'-O-(β-guaiacylglyceryl) ether O-hexoside	Flavonolignan	9	15200	58600	9	9	9	1.99219	0.000365809	-11.4166	down	--	--
pme2954	Quercetin	Flavonol	83500000	69500000	15200000	5140000	3090000	17200000	1.27659	0.151189	-2.72557	down	C00389	ko00941,ko00944,ko01100,ko01110,ko04152
pme0200	Kaempferol	Flavonol	4580000	3460000	759000	154000	67800	397000	1.57077	0.0703262	-3.82979	down	C05903	ko00941,ko00944,ko01061,ko01100,ko01110
pme1502	Kumatakenin	Flavonol	9	9	9	205000	8520	9840	2.83465	8272.59	13.0141	up	--	--
pmb2957	Cyanidin O-syringic acid	Anthocyanins	72600	165000	75100	347000	584000	474000	1.2426	4.49312	2.16772	up	--	--
pmb3024	Luteolin C-hexoside	Flavone C-glycosides	133000	47800000	17400000	71300000	82600000	95300000	1.36867	3.81431	1.93142	up	--	--
pme3208	Glycitin	Isoflavone	9	9	9	33300	57500	45900	2.99664	5062.96	12.3058	up	C16195	ko00943
pmb2976	Chrysoeriol C-pentosyl-O-hexosyl-O-hexoside	Flavone C-glycosides	33800	2470000	785000	4750000	4530000	6870000	1.39065	4.91061	2.2959	up	--	--
pmb2991	Apigenin O-hexosyl-O-rutinoside	Flavone	29900	28000	4010	9	9	16000	1.89801	0.25873	-1.95048	down	--	--
pme0430	Procyanidin A1	Proanthocyanidins	11000	9880	9	9	2080	9	1.12681	0.100436	-3.31566	down	--	--
pme1622	Kaempferol 3-O-glucoside (Astragalin)	Flavonol	216000	137000	180000	409000	753000	1700000	1.18947	5.36961	2.42482	up	C12249	ko00944,ko01110
pme3502	Formononetin 7-O-glucoside (Ononin)	Isoflavone	47000	78700	75100	244000	253000	194000	1.12891	3.44124	1.78293	up	C10509	ko00943
pme2973	Icariin (kaempferol 3,7-O-diglucoside 8-prenyl derivative)	Flavonol	9	9	9	11100	9	9	1.0141	411.778	8.68572	up	C17555	--
pme3407	Laricitrin	Flavonol	16700	12700	9	9	9	9	1.92185	0.000918086	-10.0891	down	C12633	ko00944
pme3514	Morin	Flavonol	280000000	251000000	88400000	28000000	18300000	98500000	1.16271	0.233775	-2.09681	down	C10105	--
pme2319	Hesperetin	Flavanone	1200000	1080000	176000	67000	42800	226000	1.27155	0.136726	-2.87064	down	C01709	ko00941
pme1588	Isorhamnetin	Flavonol	9640	13900	4200	9	9	3860	1.96548	0.139798	-2.83858	down	C10084	--
pma6558	Velutin	Flavone	9	9	9	41500	2840	2790	2.5861	1745.56	10.7695	up	--	--
Note: If the metabolite was not detected in the sample, the value was replaced by 9.

## Sheet: TL1_vs_TL3
Differential metabolites between TL1 and TL3
Index	Compounds	Class	TL1a	TL1b	TL1c	TL3a	TL3b	TL3c	VIP	Fold_Change	LogFC	type	cpd_ID	kegg_map
pme3256	Delphinidin 3-O-rutinoside (Tulipanin)	Anthocyanins	9	9	9	9	9	217000	1.30061	8037.7	12.9726	up	C16315	ko00942
pme1773	Cyanidin 3-O-rutinoside (Keracyanin)	Anthocyanins	200000000	161000000	66000000	966000000	824000000	874000000	1.45155	6.23888	2.64129	up	C08620	ko00942
pme3392	Pelargonidin 3-O-beta-D-glucoside（Callistephin chloride)	Anthocyanins	9	9	9	471000	306000	487000	3.52493	46814.8	15.5147	up	--	--
pma1590	Peonidin O-hexoside	Anthocyanins	4990000	14700000	10200000	3130000	2540000	3550000	1.03897	0.308464	-1.69682	down	--	--
pme3285	Afzelechin (3,5,7,4'-Tetrahydroxyflavan)	Flavanone	159000	108000	67300	568000	276000	211000	1.0358	3.15585	1.65803	up	C09320	ko00941,ko01110
pmb0565	Syringetin 3-O-hexoside	Flavonol	99100	9	9	259000	94500	482000	2.4598	8.42935	3.07542	up	--	--
pma6499	Limocitrin O-hexoside	Flavone	148000	9	9	298000	9	514000	1.29054	5.48588	2.45572	up	--	--
pmb0652	C-hexosyl-apigenin O-pentoside	Flavone C-glycosides	25600	47800	39100	9	9	9	3.09907	0.00024	-12.0247	down	--	--
pmb0680	C-hexosyl-apigenin O-p-coumaroylhexoside	Flavone C-glycosides	26200	37500	16700	9	26900	9	2.07045	0.334801	-1.57862	down	--	--
pmb0673	Apigenin 6-C-pentoside	Flavone C-glycosides	9	9	9	83000	82800	9	2.24876	6141.07	12.5843	up	--	--
pmb0569	Syringetin 5-O-hexoside	Flavone	211000	197000	9	351000	268000	423000	1.49304	2.55387	1.35268	up	--	--
pmb0601	Chrysoeriol O-hexosyl-O-pentoside	Flavone	12800	20200	11400	9	9	9	2.92043	0.000608108	-10.6834	down	--	--
pmb0602	Syringetin 7-O-hexoside	Flavone	143000	9	9	322000	168000	357000	2.45475	5.92233	2.56617	up	--	--
pma0760	Selgin O-malonylhexoside	Flavone	9	9	9	9	35800	9	1.19725	1326.59	10.3735	up	--	--
pme1480	Myricetin	Flavonol	39800	57500	26100	9	9	9	3.11225	0.000218801	-12.1581	down	C10107	ko00941,ko00944
pma0791	Naringenin O-malonylhexoside	Flavanone	9	9	9	9	40200	9	1.20559	1489.56	10.5407	up	--	--
pma0795	Tricetin O-malonylhexoside	Flavone	27000	45100	9	9	9	15400	1.16471	0.213815	-2.22556	down	--	--
pmb0578	Luteolin O-sinapoylhexoside	Flavone	9	8850	9	9	22400	7340	1.01402	3.35465	1.74616	up	--	--
pme0379	Apigenin	Flavone	9	9	9	17200	22500	15400	2.96804	2040.74	10.9949	up	C01477	ko00941,ko00943,ko00944,ko01061,ko01100,ko01110
pme0200	Kaempferol	Flavonol	4580000	3460000	759000	12400000	11300000	4740000	1.0621	3.23219	1.69251	up	C05903	ko00941,ko00944,ko01061,ko01100,ko01110
pme1502	Kumatakenin	Flavonol	9	9	9	9	9	4550	1.02161	169.185	7.40246	up	--	--
pmb2957	Cyanidin O-syringic acid	Anthocyanins	72600	165000	75100	3450000	1720000	3670000	1.95229	28.2699	4.8212	up	--	--
pme0094	Cyanidin 3-O-glucoside (Kuromanin)	Anthocyanins	47900	66900	46800	706000	413000	783000	1.66734	11.7698	3.55702	up	C08604	ko00942
pme3208	Glycitin	Isoflavone	9	9	9	9	9	10800	1.09023	400.667	8.64626	up	C16195	ko00943
pmb2991	Apigenin O-hexosyl-O-rutinoside	Flavone	29900	28000	4010	25200	9	9	1.89305	0.407333	-1.29572	down	--	--
pme0430	Procyanidin A1	Proanthocyanidins	11000	9880	9	9	6280	9	1.03286	0.301498	-1.72978	down	--	--
pme1622	Kaempferol 3-O-glucoside (Astragalin)	Flavonol	216000	137000	180000	575000	500000	425000	1.07658	2.81426	1.49276	up	C12249	ko00944,ko01110
pmb3014	Luteolin O-eudesmic acid-O-hexoside	Flavone	23500	14500	15300	79300	202000	201000	1.53276	9.04878	3.17772	up	--	--
pme2973	Icariin (kaempferol 3,7-O-diglucoside 8-prenyl derivative)	Flavonol	9	9	9	13200	9	9	1.13743	489.556	8.93533	up	C17555	--
pme2984	Isosakuranetin-7-neohesperidoside (Poncirin)	Flavanone	193000	235000	165000	511000	852000	1580000	1.2564	4.9629	2.31118	up	C09830	--
pme3407	Laricitrin	Flavonol	16700	12700	9	46100	35500	17000	1.41681	3.35272	1.74533	up	C12633	ko00944
pme3439	Butein	Flavanone	9	9	9	10600	9260	9	1.96984	735.889	9.52334	up	C08578	ko00941
pme2319	Hesperetin	Flavanone	1200000	1080000	176000	3910000	3770000	1740000	1.1784	3.8355	1.93942	up	C01709	ko00941
pme3369	Rhamnetin (7-O-methxyl quercetin)	Flavonol	7960	10200	3780	48400	47100	23000	1.34846	5.40109	2.43325	up	C10176?	--
Note: If the metabolite was not detected in the sample, the value was replaced by 9.

## Sheet: TL2_vs_TL3
Differential metabolites between TL2 and TL3
Index	Compounds	Class	TL2a	TL2b	TL2c	TL3a	TL3b	TL3c	VIP	Fold_Change	LogFC	type	cpd_ID	kegg_map
pmb0541	Cyanidin 3-O-glucosyl-malonylglucoside	Anthocyanins	9	9	9	6990	11000	9480	2.74277	1017.41	9.99068	up	--	--
pme3256	Delphinidin 3-O-rutinoside (Tulipanin)	Anthocyanins	9	9	9	9	9	217000	1.28667	8037.7	12.9726	up	C16315	ko00942
pme1398	Delphinidin 3-O-glucoside (Mirtillin)	Anthocyanins	470000	261000	291000	9	9	9	3.38337	2.64188e-05	-15.2081	down	C12138	ko00942
pme1773	Cyanidin 3-O-rutinoside (Keracyanin)	Anthocyanins	228000000	353000000	326000000	966000000	824000000	874000000	1.07449	2.93716	1.55442	up	C08620	ko00942
pme3392	Pelargonidin 3-O-beta-D-glucoside（Callistephin chloride)	Anthocyanins	9	9	9	471000	306000	487000	3.41935	46814.8	15.5147	up	--	--
pmb0639	8-C-hexosyl-apigenin O-hexosyl-O-hexoside	Flavone C-glycosides	9	27700	9	87000	64100	60800	2.29218	7.64485	2.93449	up	--	--
pmb0545	Rosinidin O-hexoside	Anthocyanins	9	174000	9	9	9	9	1.25151	0.000155156	-12.654	down	--	--
pmb0565	Syringetin 3-O-hexoside	Flavonol	120000	128000	9	259000	94500	482000	1.4526	3.36883	1.75225	up	--	--
pmb0652	C-hexosyl-apigenin O-pentoside	Flavone C-glycosides	28800	9	9	9	9	9	1.15358	0.000936914	-10.0598	down	--	--
pmb0701	Chrysoeriol 8-C-hexoside	Flavone C-glycosides	191000	285000	343000	62700	74500	97000	1.12859	0.285958	-1.80612	down	--	--
pmb0673	Apigenin 6-C-pentoside	Flavone C-glycosides	9	9	9	83000	82800	9	2.16009	6141.07	12.5843	up	--	--
pme1524	Dihydroquercetin (Taxifolin)	Flavonol	130000	313000	283000	783000	711000	747000	1.08863	3.08678	1.6261	up	C01617	ko00941,ko01061,ko01100,ko01110
pme0372	Naringenin 7-O-glucoside (Prunin)	Flavanone	2200000	3250000	3170000	11800000	12500000	7270000	1.15331	3.66241	1.87279	up	C09099	ko00941
pma0760	Selgin O-malonylhexoside	Flavone	9	9	9	9	35800	9	1.15905	1326.59	10.3735	up	--	--
pma0791	Naringenin O-malonylhexoside	Flavanone	9	9	9	9	40200	9	1.16713	1489.56	10.5407	up	--	--
pmb0723	Tricin 4'-O-(β-guaiacylglyceryl) ether O-hexoside	Flavonolignan	9	9	9	30300	30900	18500	2.94432	2951.85	11.5274	up	--	--
pme2954	Quercetin	Flavonol	5140000	3090000	17200000	178000000	165000000	87500000	1.76413	16.9288	4.08141	up	C00389	ko00941,ko00944,ko01100,ko01110,ko04152
pme0377	Naringenin	Flavanone	240000	304000	601000	1200000	1040000	932000	1.02693	2.77031	1.47005	up	C00509	ko00941,ko00943,ko01061,ko01100,ko01110
pme0379	Apigenin	Flavone	9	9	9	17200	22500	15400	2.87867	2040.74	10.9949	up	C01477	ko00941,ko00943,ko00944,ko01061,ko01100,ko01110
pme0200	Kaempferol	Flavonol	154000	67800	397000	12400000	11300000	4740000	2.03943	45.9599	5.5223	up	C05903	ko00941,ko00944,ko01061,ko01100,ko01110
pme1502	Kumatakenin	Flavonol	205000	8520	9840	9	9	4550	2.24355	0.0204513	-5.61166	down	--	--
pmb2957	Cyanidin O-syringic acid	Anthocyanins	347000	584000	474000	3450000	1720000	3670000	1.37198	6.29181	2.65348	up	--	--
pme0094	Cyanidin 3-O-glucoside (Kuromanin)	Anthocyanins	80000	152000	107000	706000	413000	783000	1.3399	5.61062	2.48816	up	C08604	ko00942
pmb3024	Luteolin C-hexoside	Flavone C-glycosides	71300000	82600000	95300000	23600000	26700000	40200000	1.02942	0.363162	-1.46131	down	--	--
pme3208	Glycitin	Isoflavone	33300	57500	45900	9	9	10800	2.29707	0.0791368	-3.65951	down	C16195	ko00943
pmb2976	Chrysoeriol C-pentosyl-O-hexosyl-O-hexoside	Flavone C-glycosides	4750000	4530000	6870000	1050000	1040000	1820000	1.2215	0.242105	-2.04629	down	--	--
pme0432	Procyanidin A2	Proanthocyanidins	5150	4350	9260	22500	16800	17600	1.07489	3.03305	1.60077	up	C10237	--
pme3300	Tricetin	Flavone	30500	32800	45800	93400	94500	90500	1.00158	2.55179	1.35151	up	C10192	ko00941
pme2963	Aromadedrin (Dihydrokaempferol)	Flavonol	302000	515000	566000	1320000	2050000	1370000	1.1267	3.42733	1.77709	up	C00974	ko00941,ko01061,ko01100,ko01110
pmb3014	Luteolin O-eudesmic acid-O-hexoside	Flavone	7730	31200	21600	79300	202000	201000	1.45251	7.96795	2.99421	up	--	--
pme2984	Isosakuranetin-7-neohesperidoside (Poncirin)	Flavanone	52200	234000	534000	511000	852000	1580000	1.1045	3.58815	1.84324	up	C09830	--
pme3407	Laricitrin	Flavonol	9	9	9	46100	35500	17000	2.97043	3651.85	11.8344	up	C12633	ko00944
pme3514	Morin	Flavonol	28000000	18300000	98500000	406000000	373000000	301000000	1.49829	7.45856	2.8989	up	C10105	--
pme2957	Naringenin chalcone	Flavanone	209000	247000	434000	891000	782000	743000	1.02216	2.71461	1.44074	up	C06561	ko00941,ko01061,ko01100,ko01110
pme3439	Butein	Flavanone	9	9	9	10600	9260	9	1.89202	735.889	9.52334	up	C08578	ko00941
pme3473	Butin	Flavone	229000	247000	467000	976000	811000	785000	1.02216	2.72747	1.44756	up	C09614	ko00941
pme2319	Hesperetin	Flavanone	67000	42800	226000	3910000	3770000	1740000	1.91144	28.0524	4.81005	up	C01709	ko00941
pme1588	Isorhamnetin	Flavonol	9	9	3860	24700	22000	8360	2.18743	14.198	3.82762	up	C10084	--
pme3369	Rhamnetin (7-O-methxyl quercetin)	Flavonol	9	10500	9180	48400	47100	23000	1.57701	6.01859	2.58943	up	C10176?	--
pma6558	Velutin	Flavone	41500	2840	2790	9	9	1570	2.05149	0.033694	-4.89136	down	--	--
Note: If the metabolite was not detected in the sample, the value was replaced by 9.
