# Supplementary material for: Analysis of Flavonoid Metabolites in Buckwheat Leaves Using UPLC-ESI-MS/MS
Source: Molecules. 2019 Apr 3;24(7):1310. doi: 10.3390/molecules24071310 (PMC6479795; doi:10.3390/molecules24071310)
Supplement: Supplementary file 1 [file molecules-24-01310-s001.zip › Supplementary Table S3.xlsx]

## Sheet: KL1_vs_TL1_KEGG
#KEGG_n	17	KEGG_N	72
#Pathway	ko_ID	Unique compound	compound	Uni_all	compound_all
Anthocyanin biosynthesis	ko00942	3	9	17	72	pme1398;pme3256;pme1793	C12138+C16315+C08725
Flavone and flavonol biosynthesis	ko00944	8	21	17	72	pme1624;pma1116;pme3224;pme0379;pme1541;pme3401;pme3288;pme3407	C01714+C10098+C12628+C01477+C01470+C11620+C01265+C12633
Isoflavonoid biosynthesis	ko00943	4	9	17	72	pme3261;pme3266;pme0379;pme3400	C14314+C02495+C01477+C05376
Biosynthesis of secondary metabolites	ko01110	2	18	17	72	pme3261;pme0379	C14314+C01477
Flavonoid biosynthesis	ko00941	2	25	17	72	pme3461;pme0379	C09756+C01477
Biosynthesis of phenylpropanoids	ko01061	1	9	17	72	pme0379	C01477
Metabolic pathways	ko01100	1	10	17	72	pme0379	C01477

## Sheet: KL1_vs_TL2_KEGG
#KEGG_n	16	KEGG_N	72
#Pathway	ko_ID	Unique compound	compound	Uni_all	compound_all
Anthocyanin biosynthesis	ko00942	2	9	16	72	pme3256;pme1793	C16315+C08725
Flavone and flavonol biosynthesis	ko00944	8	21	16	72	pme3224;pme0379;pma1116;pme1480;pme1541;pme1624;pme3288;pme3401	C12628+C01477+C10098+C10107+C01470+C01714+C01265+C11620
Isoflavonoid biosynthesis	ko00943	4	9	16	72	pme0379;pme3400;pme3261;pme3208	C01477+C05376+C14314+C16195
Biosynthesis of secondary metabolites	ko01110	2	18	16	72	pme0379;pme3261	C01477+C14314
Flavonoid biosynthesis	ko00941	3	25	16	72	pme1480;pme0379;pme3461	C10107+C01477+C09756
Biosynthesis of phenylpropanoids	ko01061	1	9	16	72	pme0379	C01477
Metabolic pathways	ko01100	1	10	16	72	pme0379	C01477

## Sheet: KL1_vs_TL3_KEGG
#KEGG_n	19	KEGG_N	72
#Pathway	ko_ID	Unique compound	compound	Uni_all	compound_all
Anthocyanin biosynthesis	ko00942	4	9	19	72	pme3256;pme1793;pme3609;pme1398	C16315+C08725+C05905+C12138
Flavonoid biosynthesis	ko00941	4	25	19	72	pme3609;pme3439;pme3461;pme1480	C05905+C08578+C09756+C10107
Biosynthesis of phenylpropanoids	ko01061	1	9	19	72	pme3609	C05905
Biosynthesis of secondary metabolites	ko01110	2	18	19	72	pme3261;pme3609	C14314+C05905
Flavone and flavonol biosynthesis	ko00944	8	21	19	72	pme1624;pme1541;pme3288;pme3407;pme3224;pma1116;pme3401;pme1480	C01714+C01470+C01265+C12633+C12628+C10098+C11620+C10107
Isoflavonoid biosynthesis	ko00943	2	9	19	72	pme3261;pme3400	C14314+C05376

## Sheet: TL1_vs_TL2_KEGG
#KEGG_n	14	KEGG_N	72
#Pathway	ko_ID	Unique compound	compound	Uni_all	compound_all
Anthocyanin biosynthesis	ko00942	2	9	14	72	pme1398;pme1793	C12138+C08725
Flavone and flavonol biosynthesis	ko00944	6	21	14	72	pme1480;pme1622;pme0200;pme1624;pme3407;pme2954	C10107+C12249+C05903+C01714+C12633+C00389
Flavonoid biosynthesis	ko00941	4	25	14	72	pme2319;pme2954;pme1480;pme0200	C01709+C00389+C10107+C05903
Metabolic pathways	ko01100	2	10	14	72	pme2954;pme0200	C00389+C05903
Biosynthesis of secondary metabolites	ko01110	3	18	14	72	pme2954;pme0200;pme1622	C00389+C05903+C12249
AMPK signaling pathway	ko04152	1	1	14	72	pme2954	C00389
Biosynthesis of phenylpropanoids	ko01061	1	9	14	72	pme0200	C05903
Isoflavonoid biosynthesis	ko00943	2	9	14	72	pme3502;pme3208	C10509+C16195

## Sheet: TL1_vs_TL3_KEGG
#KEGG_n	15	KEGG_N	72
#Pathway	ko_ID	Unique compound	compound	Uni_all	compound_all
Anthocyanin biosynthesis	ko00942	3	9	15	72	pme3256;pme0094;pme1773	C16315+C08604+C08620
Flavonoid biosynthesis	ko00941	6	25	15	72	pme2319;pme3439;pme3285;pme1480;pme0200;pme0379	C01709+C08578+C09320+C10107+C05903+C01477
Biosynthesis of secondary metabolites	ko01110	4	18	15	72	pme0379;pme0200;pme1622;pme3285	C01477+C05903+C12249+C09320
Flavone and flavonol biosynthesis	ko00944	5	21	15	72	pme1480;pme0200;pme1622;pme3407;pme0379	C10107+C05903+C12249+C12633+C01477
Isoflavonoid biosynthesis	ko00943	2	9	15	72	pme0379;pme3208	C01477+C16195
Biosynthesis of phenylpropanoids	ko01061	2	9	15	72	pme0379;pme0200	C01477+C05903
Metabolic pathways	ko01100	2	10	15	72	pme0379;pme0200	C01477+C05903

## Sheet: TL2_vs_TL3_KEGG
#KEGG_n	23	KEGG_N	72
#Pathway	ko_ID	Unique compound	compound	Uni_all	compound_all
Anthocyanin biosynthesis	ko00942	4	9	23	72	pme1398;pme0094;pme3256;pme1773	C12138+C08604+C16315+C08620
Flavonoid biosynthesis	ko00941	12	25	23	72	pme2954;pme2957;pme3473;pme0379;pme0377;pme0200;pme2963;pme2319;pme1524;pme3439;pme0372;pme3300	C00389+C06561+C09614+C01477+C00509+C05903+C00974+C01709+C01617+C08578+C09099+C10192
Biosynthesis of phenylpropanoids	ko01061	6	9	23	72	pme1524;pme2957;pme0200;pme2963;pme0377;pme0379	C01617+C06561+C05903+C00974+C00509+C01477
Metabolic pathways	ko01100	7	10	23	72	pme2954;pme2957;pme1524;pme0379;pme0377;pme2963;pme0200	C00389+C06561+C01617+C01477+C00509+C00974+C05903
Biosynthesis of secondary metabolites	ko01110	7	18	23	72	pme2963;pme0200;pme0377;pme0379;pme1524;pme2954;pme2957	C00974+C05903+C00509+C01477+C01617+C00389+C06561
Flavone and flavonol biosynthesis	ko00944	4	21	23	72	pme3407;pme2954;pme0379;pme0200	C12633+C00389+C01477+C05903
AMPK signaling pathway	ko04152	1	1	23	72	pme2954	C00389
Isoflavonoid biosynthesis	ko00943	3	9	23	72	pme3208;pme0379;pme0377	C16195+C01477+C00509
